# Supplementary material for: New record of Carnidae (Diptera) from Taiwan and potential challenges in DNA barcode amplification due to pseudogene
Source: Biodivers Data J. 2024 Nov 8;12:e137532. doi: 10.3897/BDJ.12.e137532 (PMC11568411; doi:10.3897/BDJ.12.e137532)
Supplement: XML Treatment for Carnus orientalis [file BDJ.12.e137532-treatment1.xml]

<!DOCTYPE tp:taxon-treatment
  PUBLIC "-//TaxonX//DTD Taxonomic Treatment Publishing DTD v0 20100105//EN" "tax-treatment-NSO.dtd">
<tp:taxon-treatment xmlns:tp="http://www.plazi.org/taxpub"><tp:treatment-meta><mixed-citation publication-type="journal"><person-group><name><surname>Chen</surname><given-names>Hsuan-Pu</given-names></name><name><surname>Chan</surname><given-names>Fang-Tse</given-names></name><name><surname>Shiao</surname><given-names>Shiuh-Feng</given-names></name><name><surname>Chiu</surname><given-names>Ming-Chung</given-names></name></person-group><article-title>New record of <tp:taxon-name><tp:taxon-name-part taxon-name-part-type="family">Carnidae</tp:taxon-name-part></tp:taxon-name> (<tp:taxon-name><tp:taxon-name-part taxon-name-part-type="order">Diptera</tp:taxon-name-part></tp:taxon-name>) from Taiwan and potential challenges in DNA barcode amplification due to pseudogene</article-title><source>Biodivers Data J</source><day>08</day><month>11</month><year>2024</year><volume>12</volume><pub-id pub-id-type="doi">10.3897/BDJ.12.e137532</pub-id></mixed-citation></tp:treatment-meta><tp:nomenclature><tp:taxon-name>
            <object-id xmlns:xlink="http://www.w3.org/1999/xlink" content-type="arpha" xlink:type="simple">24D4D3B5-C9E7-58DC-B144-D579D773BB5F</object-id>
            <tp:taxon-name-part taxon-name-part-type="genus">Carnus</tp:taxon-name-part>
            <tp:taxon-name-part taxon-name-part-type="species">orientalis</tp:taxon-name-part>
            <object-id xmlns:xlink="http://www.w3.org/1999/xlink" content-type="zoobank" xlink:type="simple" object-id-type="ZooBank">0987F4A7-D043-4907-B518-0FD8E01BDDC1</object-id>
          </tp:taxon-name><tp:taxon-authority>Maa, 1968</tp:taxon-authority><tp:nomenclature-citation-list><tp:nomenclature-citation><tp:taxon-name>
                <tp:taxon-name-part taxon-name-part-type="genus" reg="Carnus">Carnus</tp:taxon-name-part>
                <tp:taxon-name-part taxon-name-part-type="species" reg="orientalis">orientalis</tp:taxon-name-part>
              </tp:taxon-name><comment> Maa, 1968: 33; holotype, ♀; Type locality: Malaysia, Selangor, Rantau Panjang. Deposited at Bishop Museum, Hawaii, USA.</comment></tp:nomenclature-citation></tp:nomenclature-citation-list></tp:nomenclature><tp:treatment-sec sec-type="materials"><title>Materials</title><list list-type="alpha-lower" list-content="occurrences"><list-item><p><bold>Type status:</bold> <named-content xmlns:xlink="http://www.w3.org/1999/xlink" content-type="dwc:typeStatus" xlink:type="simple">Other material</named-content>. <bold>Occurrence:</bold> occurrenceRemarks: <named-content xmlns:xlink="http://www.w3.org/1999/xlink" content-type="dwc:occurrenceRemarks" xlink:type="simple">collected on rescued individual of <tp:taxon-name><tp:taxon-name-part taxon-name-part-type="genus" reg="Otus">Otus</tp:taxon-name-part><tp:taxon-name-part taxon-name-part-type="species" reg="lettia">lettia</tp:taxon-name-part></tp:taxon-name></named-content>; recordedBy: <named-content xmlns:xlink="http://www.w3.org/1999/xlink" content-type="dwc:recordedBy" xlink:type="simple">Ming-Jung Chan</named-content>; individualCount: <named-content xmlns:xlink="http://www.w3.org/1999/xlink" content-type="dwc:individualCount" xlink:type="simple">5</named-content>; sex: <named-content xmlns:xlink="http://www.w3.org/1999/xlink" content-type="dwc:sex" xlink:type="simple">1 female, 4 males</named-content>; lifeStage: <named-content xmlns:xlink="http://www.w3.org/1999/xlink" content-type="dwc:lifeStage" xlink:type="simple">adult</named-content>; preparations: <named-content xmlns:xlink="http://www.w3.org/1999/xlink" content-type="dwc:preparations" xlink:type="simple">whole animal (ETOH), DNA extracted</named-content>; disposition: <named-content xmlns:xlink="http://www.w3.org/1999/xlink" content-type="dwc:disposition" xlink:type="simple">in collection</named-content>; associatedSequences: <named-content xmlns:xlink="http://www.w3.org/1999/xlink" content-type="dwc:associatedSequences" xlink:type="simple">GenBank: <ext-link ext-link-type="uri" xlink:href="https://www.ncbi.nlm.nih.gov/nuccore/PP192111" xlink:type="simple">PP192111</ext-link>, <ext-link ext-link-type="uri" xlink:href="https://www.ncbi.nlm.nih.gov/nuccore/PP192112" xlink:type="simple">PP192112</ext-link>, <ext-link ext-link-type="uri" xlink:href="https://www.ncbi.nlm.nih.gov/nuccore/PP192113" xlink:type="simple">PP192113</ext-link>, <ext-link ext-link-type="uri" xlink:href="https://www.ncbi.nlm.nih.gov/nuccore/PP192114" xlink:type="simple">PP192114</ext-link>, <ext-link ext-link-type="uri" xlink:href="https://www.ncbi.nlm.nih.gov/nuccore/PP199482" xlink:type="simple">PP199482</ext-link>, <ext-link ext-link-type="uri" xlink:href="https://www.ncbi.nlm.nih.gov/nuccore/PP199483" xlink:type="simple">PP199483</ext-link>, <ext-link ext-link-type="uri" xlink:href="https://www.ncbi.nlm.nih.gov/nuccore/PP199484" xlink:type="simple">PP199484</ext-link>, <ext-link ext-link-type="uri" xlink:href="https://www.ncbi.nlm.nih.gov/nuccore/PP199485" xlink:type="simple">PP199485</ext-link>, <ext-link ext-link-type="uri" xlink:href="https://www.ncbi.nlm.nih.gov/nuccore/PP188559" xlink:type="simple">PP188559</ext-link>, <ext-link ext-link-type="uri" xlink:href="https://www.ncbi.nlm.nih.gov/nuccore/PP188560" xlink:type="simple">PP188560</ext-link></named-content>; occurrenceID: <named-content xmlns:xlink="http://www.w3.org/1999/xlink" content-type="dwc:occurrenceID" xlink:type="simple">24F24E3A-C843-5F4E-BC68-01E02025B726</named-content>; <bold>Taxon:</bold> taxonID: <named-content xmlns:xlink="http://www.w3.org/1999/xlink" content-type="dwc:taxonID" xlink:type="simple">urn:lsid:zoobank.org:act:0987F4A7-D043-4907-B518-0FD8E01BDDC1</named-content>; namePublishedInID: <named-content xmlns:xlink="http://www.w3.org/1999/xlink" content-type="dwc:namePublishedInID" xlink:type="simple">urn:lsid:zoobank.org:pub:6BF9831E-2AE1-49C4-BDD2-523E7BAD9FF8</named-content>; scientificName: <named-content xmlns:xlink="http://www.w3.org/1999/xlink" content-type="dwc:scientificName" xlink:type="simple"><italic><tp:taxon-name><tp:taxon-name-part taxon-name-part-type="genus" reg="Carnus">Carnus</tp:taxon-name-part><tp:taxon-name-part taxon-name-part-type="species" reg="orientalis">orientalis</tp:taxon-name-part></tp:taxon-name></italic> Maa, 1968</named-content>; originalNameUsage: <named-content xmlns:xlink="http://www.w3.org/1999/xlink" content-type="dwc:originalNameUsage" xlink:type="simple"><italic><tp:taxon-name><tp:taxon-name-part taxon-name-part-type="genus" reg="Carnus">Carnus</tp:taxon-name-part><tp:taxon-name-part taxon-name-part-type="species" reg="orientalis">orientalis</tp:taxon-name-part></tp:taxon-name></italic> Maa, 1968</named-content>; namePublishedIn: <named-content xmlns:xlink="http://www.w3.org/1999/xlink" content-type="dwc:namePublishedIn" xlink:type="simple">Maa, Tsing-Chao. 1968. A new <italic><tp:taxon-name><tp:taxon-name-part taxon-name-part-type="genus" reg="Carnus">Carnus</tp:taxon-name-part></tp:taxon-name></italic> from Malaya (<tp:taxon-name><tp:taxon-name-part taxon-name-part-type="order">Diptera</tp:taxon-name-part></tp:taxon-name>: <tp:taxon-name><tp:taxon-name-part taxon-name-part-type="family">Milichiidae</tp:taxon-name-part></tp:taxon-name>). <italic>Pacific Insects</italic> 10(1): 33-36.</named-content>; higherClassification: <named-content xmlns:xlink="http://www.w3.org/1999/xlink" content-type="dwc:higherClassification" xlink:type="simple"><tp:taxon-name><tp:taxon-name-part taxon-name-part-type="kingdom">Animalia</tp:taxon-name-part></tp:taxon-name>; <tp:taxon-name><tp:taxon-name-part taxon-name-part-type="phylum">Arthropoda</tp:taxon-name-part></tp:taxon-name>; <tp:taxon-name><tp:taxon-name-part taxon-name-part-type="class">Insecta</tp:taxon-name-part></tp:taxon-name>; <tp:taxon-name><tp:taxon-name-part taxon-name-part-type="order">Diptera</tp:taxon-name-part></tp:taxon-name>; <tp:taxon-name><tp:taxon-name-part taxon-name-part-type="family">Carnidae</tp:taxon-name-part></tp:taxon-name>; <tp:taxon-name><tp:taxon-name-part taxon-name-part-type="genus" reg="Carnus">Carnus</tp:taxon-name-part></tp:taxon-name>; <tp:taxon-name><tp:taxon-name-part taxon-name-part-type="genus" reg="Carnus">Carnus</tp:taxon-name-part><tp:taxon-name-part taxon-name-part-type="species" reg="orientalis">orientalis</tp:taxon-name-part></tp:taxon-name></named-content>; kingdom: <named-content xmlns:xlink="http://www.w3.org/1999/xlink" content-type="dwc:kingdom" xlink:type="simple"><tp:taxon-name><tp:taxon-name-part taxon-name-part-type="kingdom">Animalia</tp:taxon-name-part></tp:taxon-name></named-content>; phylum: <named-content xmlns:xlink="http://www.w3.org/1999/xlink" content-type="dwc:phylum" xlink:type="simple"><tp:taxon-name><tp:taxon-name-part taxon-name-part-type="phylum">Arthropoda</tp:taxon-name-part></tp:taxon-name></named-content>; class: <named-content xmlns:xlink="http://www.w3.org/1999/xlink" content-type="dwc:class" xlink:type="simple"><tp:taxon-name><tp:taxon-name-part taxon-name-part-type="class">Insecta</tp:taxon-name-part></tp:taxon-name></named-content>; order: <named-content xmlns:xlink="http://www.w3.org/1999/xlink" content-type="dwc:order" xlink:type="simple"><tp:taxon-name><tp:taxon-name-part taxon-name-part-type="order">Diptera</tp:taxon-name-part></tp:taxon-name></named-content>; family: <named-content xmlns:xlink="http://www.w3.org/1999/xlink" content-type="dwc:family" xlink:type="simple"><tp:taxon-name><tp:taxon-name-part taxon-name-part-type="family">Carnidae</tp:taxon-name-part></tp:taxon-name></named-content>; genus: <named-content xmlns:xlink="http://www.w3.org/1999/xlink" content-type="dwc:genus" xlink:type="simple"><tp:taxon-name><tp:taxon-name-part taxon-name-part-type="genus">Carnus</tp:taxon-name-part></tp:taxon-name></named-content>; specificEpithet: <named-content xmlns:xlink="http://www.w3.org/1999/xlink" content-type="dwc:specificEpithet" xlink:type="simple"><italic><tp:taxon-name><tp:taxon-name-part taxon-name-part-type="genus" reg="Carnus"/><tp:taxon-name-part taxon-name-part-type="species" reg="orientalis">orientalis</tp:taxon-name-part></tp:taxon-name></italic></named-content>; taxonRank: <named-content xmlns:xlink="http://www.w3.org/1999/xlink" content-type="dwc:taxonRank" xlink:type="simple">species</named-content>; scientificNameAuthorship: <named-content xmlns:xlink="http://www.w3.org/1999/xlink" content-type="dwc:scientificNameAuthorship" xlink:type="simple">T. C. Maa</named-content>; vernacularName: <named-content xmlns:xlink="http://www.w3.org/1999/xlink" content-type="dwc:vernacularName" xlink:type="simple">東方鳥蠅, ミナミトリチスイコバエ</named-content>; nomenclaturalCode: <named-content xmlns:xlink="http://www.w3.org/1999/xlink" content-type="dwc:nomenclaturalCode" xlink:type="simple">ICZN</named-content>; taxonomicStatus: <named-content xmlns:xlink="http://www.w3.org/1999/xlink" content-type="dwc:taxonomicStatus" xlink:type="simple">accepted</named-content>; <bold>Location:</bold> higherGeography: <named-content xmlns:xlink="http://www.w3.org/1999/xlink" content-type="dwc:higherGeography" xlink:type="simple">East Asia; Taiwan; Nantou; Xinyi Township; Ziqiang Village, Wusonglun</named-content>; continent: <named-content xmlns:xlink="http://www.w3.org/1999/xlink" content-type="dwc:continent" xlink:type="simple">Asia</named-content>; islandGroup: <named-content xmlns:xlink="http://www.w3.org/1999/xlink" content-type="dwc:islandGroup" xlink:type="simple">Taiwan</named-content>; island: <named-content xmlns:xlink="http://www.w3.org/1999/xlink" content-type="dwc:island" xlink:type="simple">Taiwan</named-content>; country: <named-content xmlns:xlink="http://www.w3.org/1999/xlink" content-type="dwc:country" xlink:type="simple">Taiwan</named-content>; countryCode: <named-content xmlns:xlink="http://www.w3.org/1999/xlink" content-type="dwc:countryCode" xlink:type="simple">TW</named-content>; stateProvince: <named-content xmlns:xlink="http://www.w3.org/1999/xlink" content-type="dwc:stateProvince" xlink:type="simple">Nantou</named-content>; municipality: <named-content xmlns:xlink="http://www.w3.org/1999/xlink" content-type="dwc:municipality" xlink:type="simple">Xinyi Township</named-content>; locality: <named-content xmlns:xlink="http://www.w3.org/1999/xlink" content-type="dwc:locality" xlink:type="simple">Ziqiang Village, Wusonglun</named-content>; decimalLatitude: <named-content xmlns:xlink="http://www.w3.org/1999/xlink" content-type="dwc:decimalLatitude" xlink:type="simple">23.677539</named-content>; decimalLongitude: <named-content xmlns:xlink="http://www.w3.org/1999/xlink" content-type="dwc:decimalLongitude" xlink:type="simple">120.847545</named-content>; <bold>Identification:</bold> identifiedBy: <named-content xmlns:xlink="http://www.w3.org/1999/xlink" content-type="dwc:identifiedBy" xlink:type="simple">Shih-Tsai Yang, Hsuan-Pu Chen</named-content>; dateIdentified: <named-content xmlns:xlink="http://www.w3.org/1999/xlink" content-type="dwc:dateIdentified" xlink:type="simple">2023</named-content>; identificationReferences: <named-content xmlns:xlink="http://www.w3.org/1999/xlink" content-type="dwc:identificationReferences" xlink:type="simple">Iwasa et al. 2014</named-content>; <bold>Event:</bold> eventDate: <named-content xmlns:xlink="http://www.w3.org/1999/xlink" content-type="dwc:eventDate" xlink:type="simple">2023/05/03</named-content>; year: <named-content xmlns:xlink="http://www.w3.org/1999/xlink" content-type="dwc:year" xlink:type="simple">2023</named-content>; month: <named-content xmlns:xlink="http://www.w3.org/1999/xlink" content-type="dwc:month" xlink:type="simple">5</named-content>; day: <named-content xmlns:xlink="http://www.w3.org/1999/xlink" content-type="dwc:day" xlink:type="simple">3</named-content>; <bold>Record Level:</bold> type: <named-content xmlns:xlink="http://www.w3.org/1999/xlink" content-type="dwc:type" xlink:type="simple">PhysicalObject</named-content>; institutionCode: <named-content xmlns:xlink="http://www.w3.org/1999/xlink" content-type="dwc:institutionCode" xlink:type="simple">National Museum of Natural Science (NMNS), Taichung, Taiwan</named-content>; basisOfRecord: <named-content xmlns:xlink="http://www.w3.org/1999/xlink" content-type="dwc:basisOfRecord" xlink:type="simple">PreservedSpecimen</named-content></p></list-item></list></tp:treatment-sec><tp:treatment-sec sec-type="Description"><title>Description</title><p>The description was based on five Taiwanese specimens (four males and one female) (Figs <xref ref-type="fig" rid="F12067750">1</xref>, <xref ref-type="fig" rid="F12067752">2</xref>, <xref ref-type="fig" rid="F12067754">3</xref>).</p><p><bold>Male.</bold> Head polished and smooth, 1.88–2.27 (2.05 ± 0.16)× as wide as long; eye (Fig. <xref ref-type="fig" rid="F12067752">2</xref>A and C) suboval, 0.38–0.57 (0.49 ± 0.08)× as dorsal wide as height, 0.71–0.95 (0.85 ± 0.11)× as lateral wide as height; interocular width 0.55–0.63 (0.57 ± 0.04)× as wide as head width (Fig. <xref ref-type="fig" rid="F12067752">2</xref>A); minimum height of gena 0.29–0.33 (0.31 ± 0.02)× eye height; postgenal width 0.21–0.24 (0.23 ± 0.01)× eye height, 0.22–0.33 (0.27 ± 0.05)× of lateral eye width (Fig. <xref ref-type="fig" rid="F12067752">2</xref>C); antenna with arista long and pubescent (Fig. <xref ref-type="fig" rid="F12067752">2</xref>B); palpus clavate (Fig. <xref ref-type="fig" rid="F12067752">2</xref>C); proboscis with labial theca longer than wide, bulbous and strongly sclerotised, labellum small with single ring of long setae at base (Fig. <xref ref-type="fig" rid="F12067752">2</xref>C); Chaetotaxy (Fig. <xref ref-type="fig" rid="F12067752">2</xref>) with interfrontal setae two, medioclinate; frontal setae two, medioclinate; orbital setae two, lateroclinate; ocellar setae two, anteroclinate; postocellar seta absent; supra-antennal seta one, anteroclinate; medial vertical seta one, medioclinate; lateral vertical seta one, postero-lateroclinate; paravertical seta one, medioclinate; postvertical seta absent; oral vibrissa one, with two setae between antenna and oral vibrissa; genal seta three.</p><p>Thorax (Fig. <xref ref-type="fig" rid="F12067750">1</xref>A and B) polished and coriaceous; mesoscutum 1.00–1.08 (1.03 ± 0.04)× as wide as long; scutellum wide and short; wing shaded with remnants of wing base; haltere clavate; Chaetotaxy with postpronotal seta one; presutural seta one; notopleural setae two; postsutral supra-alar seta one; postalar seta one; dorsocentral seta one; prescutellar seta one; scutellar setae two, with one basal and one apical seta. Fore coxa enlarged, mid- and hind coxa small; Legs with fore and hind femora enlarged, fore femora with two or three posteroventral setae (Fig. <xref ref-type="fig" rid="F12067750">1</xref>A).</p><p>Abdomen (Fig. <xref ref-type="fig" rid="F12067750">1</xref>A and B) with intersegmental membrane setose, setae strong and growing from strongly sclerotised spots; tergites I–V rectangular, covered with one row of strong and long seta apically, width-length ratio of tergites I–IV 5.50–7.71 (6.41 ± 1.08), 3.64–4.38 (3.94 ± 0.33), 3.43–4.00 (3.82 ± 0.26), 2.39–2.73 (2.51 ± 0.16); sternite present, square or rectangular.</p><p>Genitalia with epandrium (Fig. <xref ref-type="fig" rid="F12067754">3</xref>A and B) strongly sclerotised and rounded, with one long and robust seta dorsally, one dorso-laterally, one posteriorly and three shorter strong setae around the cerci; cercus (Fig. <xref ref-type="fig" rid="F12067754">3</xref>B) weakly sclerotised and convex posteriorly, with short setae dorsally; surstylus (Fig. <xref ref-type="fig" rid="F12067754">3</xref>B) broad trapezoidal, 1.78–2.00 (1.94 ± 0.11)× as long as wide, inner-curved with short setae and several small tooth-like projections apically; decasturnum (Fig. <xref ref-type="fig" rid="F12067754">3</xref>B) laterally elongated plate with ventral projection medially, 2.44–2.75 (2.58 ± 0.14)× as wide as long, 0.89–1.00 (0.94 ± 0.06)× as long as maximum width of surstylus; strongly sclerotised and rounded ventrally; hypandrium (Fig. <xref ref-type="fig" rid="F12067754">3</xref>C and D) U-shape, opened and anteriorly protruded dorsally and connected ventrally; aedeagus (Fig. <xref ref-type="fig" rid="F12067754">3</xref>A) short, bulbus and membranous; aedeagal apodeme (Fig. <xref ref-type="fig" rid="F12067754">3</xref>A and C) clavate apically; paraphysis (Fig. <xref ref-type="fig" rid="F12067754">3</xref>A and C) long and slender.</p><p>Colouration (Fig. <xref ref-type="fig" rid="F12067750">1</xref>A and B) blackish-brown, except the eyes reddish-brown; basal and apical part of tibia, tarsus, abdominal intersegmental membrane yellowish-white.</p><p><bold>Female.</bold> Similar to males, except abdomen physogastric (Fig. <xref ref-type="fig" rid="F12067750">1</xref>C and D), tergites narrow (Fig. <xref ref-type="fig" rid="F12067750">1</xref>D) and sternites I–V reduced. Measurements with head 1.82× as wide as long, eye 0.86× as lateral wide as high, 0.50× as dorsal wide as high; minimum height of gena 0.27× of eye height; interocular width 0.55× as head width; postgena 0.18 as high as eye, 0.21× lateral eye width; mesoscutum 1.16× as wide as length; tergites I–IV with wide-length ratios 8.71, 4.08, 3.77, 2.06; ovipositor (Fig. <xref ref-type="fig" rid="F12067750">1</xref>D) long, weakly sclerotszed. Ovipositor (Fig. <xref ref-type="fig" rid="F12067750">1</xref>C and D) yellowish-white.</p></tp:treatment-sec><tp:treatment-sec sec-type="Diagnosis"><title>Diagnosis</title><p>Combining the re-description in the current study and diagnoses proposed by <xref ref-type="bibr" rid="B12039730">Grimaldi (1997)</xref> and <xref ref-type="bibr" rid="B12059500">Iwasa et al. (2014)</xref>, this species can be distinguished from other congeners by the combination of the following characters: Gena narrow, with its minimum height 0.25–0.33 of eye height; female abdominal tergites large (Fig. <xref ref-type="fig" rid="F12067750">1</xref>D vs. <xref ref-type="bibr" rid="B12039730">Grimaldi 1997</xref>: 14); surstylus broad trapezoidal, with several small tooth-like projections apically; paraphysis slender; decasternum with height 0.7–1.0 of maximum surstylus width.</p></tp:treatment-sec><tp:treatment-sec sec-type="Distribution"><title>Distribution</title><p>Malaysia (<xref ref-type="bibr" rid="B12059554">Maa 1968</xref>), Japan (Ryukyu Islands) (<xref ref-type="bibr" rid="B12059500">Iwasa et al. 2014</xref>), and Taiwan (this study).</p></tp:treatment-sec><tp:treatment-sec sec-type="Biology"><title>Biology</title><p><italic><tp:taxon-name><tp:taxon-name-part taxon-name-part-type="genus" reg="Carnus">Carnus</tp:taxon-name-part><tp:taxon-name-part taxon-name-part-type="species" reg="orientalis">orientalis</tp:taxon-name-part></tp:taxon-name></italic> is considered a blood-sucking ectoparasite of owls (<tp:taxon-name><tp:taxon-name-part taxon-name-part-type="family">Strigidae</tp:taxon-name-part></tp:taxon-name>: <italic><tp:taxon-name><tp:taxon-name-part taxon-name-part-type="genus" reg="Ketupa">Ketupa</tp:taxon-name-part><tp:taxon-name-part taxon-name-part-type="species" reg="ketupu">ketupu</tp:taxon-name-part></tp:taxon-name></italic>, <italic><tp:taxon-name><tp:taxon-name-part taxon-name-part-type="genus" reg="Otus">Otus</tp:taxon-name-part><tp:taxon-name-part taxon-name-part-type="species" reg="elegans">elegans</tp:taxon-name-part></tp:taxon-name></italic> and <italic><tp:taxon-name><tp:taxon-name-part taxon-name-part-type="genus" reg="Otus">Otus</tp:taxon-name-part><tp:taxon-name-part taxon-name-part-type="species" reg="lettia">lettia</tp:taxon-name-part></tp:taxon-name></italic>) (<xref ref-type="bibr" rid="B12059554">Maa 1968</xref>, <xref ref-type="bibr" rid="B12059500">Iwasa et al. 2014</xref>, this study). A video (<ext-link xmlns:xlink="http://www.w3.org/1999/xlink" ext-link-type="uri" xlink:href="https://youtu.be/7KmhmYKcGmg" xlink:type="simple">https://youtu.be/7KmhmYKcGmg</ext-link>) of the living indivuduals collected in this study shows host blood in the flies' guts, providing evidence of the blood-sucking nature of this species. The dealated adults can be found in the owl nests or on their fledging. The congeners <italic><tp:taxon-name><tp:taxon-name-part taxon-name-part-type="genus" reg="Carnus">C.</tp:taxon-name-part><tp:taxon-name-part taxon-name-part-type="species" reg="hemapterus">hemapterus</tp:taxon-name-part></tp:taxon-name></italic> and <italic><tp:taxon-name><tp:taxon-name-part taxon-name-part-type="genus" reg="Carnus">C.</tp:taxon-name-part><tp:taxon-name-part taxon-name-part-type="species" reg="occidentalis">occidentalis</tp:taxon-name-part></tp:taxon-name></italic> have wider host range spanning several bird families and different hosts can be recorded even within close localities (<xref ref-type="bibr" rid="B12039730">Grimaldi 1997</xref>). Therefore, the possibility that <italic><tp:taxon-name><tp:taxon-name-part taxon-name-part-type="genus" reg="Carnus">C.</tp:taxon-name-part><tp:taxon-name-part taxon-name-part-type="species" reg="orientalis">orientalis</tp:taxon-name-part></tp:taxon-name></italic> has a broader host range beyond owls cannot be omitted.</p></tp:treatment-sec><tp:treatment-sec sec-type="Taxon discussion"><title>Taxon discussion</title><p>The re-description, based on Taiwanese specimens, mostly fits the re-description of <xref ref-type="bibr" rid="B12059500">Iwasa et al. (2014)</xref>. Still, morphological variations were found between these re-descriptions, including: (1) minimum height of gena 0.27–0.33 of eye height in Taiwanese specimens, but 0.25–0.29 in <xref ref-type="bibr" rid="B12059500">Iwasa et al. (2014)</xref>; (2) interfrontal setae two in Taiwanese specimens, but one in <xref ref-type="bibr" rid="B12059500">Iwasa et al. (2014)</xref>. The interfrontal seta observed in the present study is short and somehow inconspicuous. According to the illustration of <xref ref-type="bibr" rid="B12059500">Iwasa et al. (2014)</xref> (page 485, fig. 1), they could misinterpret the suprantennal seta as the interfrontal seta.</p></tp:treatment-sec><tp:treatment-sec><!--Section generated to contain objects referenced in tp:taxon-treatment.--><fig id="F12067750" position="float" orientation="portrait"><object-id xmlns:xlink="http://www.w3.org/1999/xlink" content-type="arpha" xlink:type="simple">4E288C9E-B6FA-555B-9EAC-BBEC18FDB5E3</object-id><object-id xmlns:xlink="http://www.w3.org/1999/xlink" content-type="doi" xlink:type="simple">10.3897/BDJ.12.e137532.figure1</object-id><label>Figure 1.</label><caption><p>Habitus of <italic><tp:taxon-name><tp:taxon-name-part taxon-name-part-type="genus" reg="Carnus">Carnus</tp:taxon-name-part><tp:taxon-name-part taxon-name-part-type="species" reg="orientalis">orientalis</tp:taxon-name-part></tp:taxon-name></italic> from Taiwan. <bold>A</bold> male in lateral view; <bold>B</bold> ditto in dorsal view; <bold>C</bold> female in lateral view; <bold>D</bold> ditto in dorsal view. Scale = 0.5 mm. Photographed by Hsuan-Pu Chen.</p></caption><graphic xmlns:xlink="http://www.w3.org/1999/xlink" xlink:href="bdj-12-e137532-g001.jpg" position="float" id="oo_1137729.jpg" orientation="portrait" xlink:type="simple"><uri content-type="original_file" xlink:type="simple">https://binary.pensoft.net/fig/1137729</uri></graphic></fig><fig id="F12067752" position="float" orientation="portrait"><object-id xmlns:xlink="http://www.w3.org/1999/xlink" content-type="arpha" xlink:type="simple">3B951B9F-9519-5874-96B9-E0192541465B</object-id><object-id xmlns:xlink="http://www.w3.org/1999/xlink" content-type="doi" xlink:type="simple">10.3897/BDJ.12.e137532.figure2</object-id><label>Figure 2.</label><caption><p>Head of <italic><tp:taxon-name><tp:taxon-name-part taxon-name-part-type="genus" reg="Carnus">Carnus</tp:taxon-name-part><tp:taxon-name-part taxon-name-part-type="species" reg="orientalis">orientalis</tp:taxon-name-part></tp:taxon-name></italic> from Taiwan. <bold>A</bold> head in dorsal view; <bold>B</bold> anterior view; <bold>C</bold> lateral view. Abbreviations: <bold>fr</bold>, frontal seta; <bold>gn</bold>, genal seta; <bold>if</bold>, inner frontal seta; <bold>lv</bold>, lateral vertical seta; <bold>mv</bold>, medial vertical seta; <bold>oc</bold>, ocellar seta; <bold>orb</bold>, orbital seta; <bold>ov</bold>, oral vibrissa; <bold>sant</bold>, suprantennal seta. Scale = 0.1 mm. Illustrated by Hsuan-Pu Chen.</p></caption><graphic xmlns:xlink="http://www.w3.org/1999/xlink" xlink:href="bdj-12-e137532-g002.jpg" position="float" id="oo_1137730.jpg" orientation="portrait" xlink:type="simple"><uri content-type="original_file" xlink:type="simple">https://binary.pensoft.net/fig/1137730</uri></graphic></fig><fig id="F12067754" position="float" orientation="portrait"><object-id xmlns:xlink="http://www.w3.org/1999/xlink" content-type="arpha" xlink:type="simple">A86AD096-0259-598A-BCC9-141633BE36F9</object-id><object-id xmlns:xlink="http://www.w3.org/1999/xlink" content-type="doi" xlink:type="simple">10.3897/BDJ.12.e137532.figure3</object-id><label>Figure 3.</label><caption><p>Male genitalia of <italic><tp:taxon-name><tp:taxon-name-part taxon-name-part-type="genus" reg="Carnus">Carnus</tp:taxon-name-part><tp:taxon-name-part taxon-name-part-type="species" reg="orientalis">orientalis</tp:taxon-name-part></tp:taxon-name></italic> from Taiwan. <bold>A</bold> male genitalia in lateral view; <bold>B</bold> ditto in posterior view; <bold>C</bold> hypandrium and phallic complex in ventral view; <bold>D</bold> ditto in anterior view. Abbreviations: <bold>ade</bold>, aedeagus; <bold>ade apod</bold>, aedeagal apodeme; <bold>cer</bold>, cercus; <bold>dec</bold>, decasternum; <bold>epa</bold>, epandrium; <bold>hyp</bold>, hypandrium; <bold>par</bold>, paraphysis; <bold>sur</bold>, surstylus. Scale = 0.05 mm. Illustrated by Hsuan-Pu Chen.</p></caption><graphic xmlns:xlink="http://www.w3.org/1999/xlink" xlink:href="bdj-12-e137532-g003.jpg" position="float" id="oo_1137731.jpg" orientation="portrait" xlink:type="simple"><uri content-type="original_file" xlink:type="simple">https://binary.pensoft.net/fig/1137731</uri></graphic></fig></tp:treatment-sec><ref-list><ref id="B12039730"><element-citation xmlns:xlink="http://www.w3.org/1999/xlink" publication-type="article" xlink:type="simple"><person-group person-group-type="author"><name name-style="western"><surname>Grimaldi</surname><given-names>D.</given-names></name></person-group><year>1997</year><article-title>The bird flies, genus <italic><tp:taxon-name><tp:taxon-name-part taxon-name-part-type="genus" reg="Carnus">Carnus</tp:taxon-name-part></tp:taxon-name></italic>: Species revision, generic relationships, and a fossil <italic><tp:taxon-name><tp:taxon-name-part taxon-name-part-type="genus" reg="Meoneura">Meoneura</tp:taxon-name-part></tp:taxon-name></italic> in amber (<tp:taxon-name><tp:taxon-name-part taxon-name-part-type="order">Diptera</tp:taxon-name-part></tp:taxon-name>: <tp:taxon-name><tp:taxon-name-part taxon-name-part-type="family">Carnidae</tp:taxon-name-part></tp:taxon-name>)</article-title><source>Amerian Museum Novitates</source><volume>3190</volume><fpage>1</fpage><lpage>30</lpage></element-citation></ref><ref id="B12059500"><element-citation xmlns:xlink="http://www.w3.org/1999/xlink" publication-type="article" xlink:type="simple"><person-group person-group-type="author"><name name-style="western"><surname>Iwasa</surname><given-names>M.</given-names></name><name name-style="western"><surname>Sakamoto</surname><given-names>H.</given-names></name><name name-style="western"><surname>Asahi</surname><given-names>K.</given-names></name></person-group><year>2014</year><article-title>Discovery of a bird-parasitic fly, <italic><tp:taxon-name><tp:taxon-name-part taxon-name-part-type="genus" reg="Carnus">Carnus</tp:taxon-name-part><tp:taxon-name-part taxon-name-part-type="species" reg="orientalis">orientalis</tp:taxon-name-part></tp:taxon-name></italic> (<tp:taxon-name><tp:taxon-name-part taxon-name-part-type="order">Diptera</tp:taxon-name-part></tp:taxon-name>: <tp:taxon-name><tp:taxon-name-part taxon-name-part-type="family">Carnidae</tp:taxon-name-part></tp:taxon-name>), in Japan, with bionomic remarks and a key to <italic><tp:taxon-name><tp:taxon-name-part taxon-name-part-type="genus" reg="Carnus">Carnus</tp:taxon-name-part></tp:taxon-name></italic> species</article-title><source>Journal of Medical Entomology</source><volume>51</volume><issue>2</issue><fpage>484</fpage><lpage>488</lpage><pub-id pub-id-type="doi">10.1603/ME13087</pub-id></element-citation></ref><ref id="B12059554"><element-citation xmlns:xlink="http://www.w3.org/1999/xlink" publication-type="article" xlink:type="simple"><person-group person-group-type="author"><name name-style="western"><surname>Maa</surname><given-names>T. C.</given-names></name></person-group><year>1968</year><article-title>A new <italic><tp:taxon-name><tp:taxon-name-part taxon-name-part-type="genus" reg="Carnus">Carnus</tp:taxon-name-part></tp:taxon-name></italic> from Malaya (<tp:taxon-name><tp:taxon-name-part taxon-name-part-type="order">Diptera</tp:taxon-name-part></tp:taxon-name>: <tp:taxon-name><tp:taxon-name-part taxon-name-part-type="family">Milichiidae</tp:taxon-name-part></tp:taxon-name>)</article-title><source>Pacific Insects</source><volume>10</volume><fpage>33</fpage><lpage>36</lpage></element-citation></ref></ref-list></tp:taxon-treatment>
